# Supplementary material for: Liquid-handling Lego robots and experiments for STEM education and research
Source: PLoS Biol. 2017 Mar 21;15(3):e2001413. doi: 10.1371/journal.pbio.2001413 (PMC5360201; doi:10.1371/journal.pbio.2001413)
Supplement: S1 Data — (ZIP) [file pbio.2001413.s002.zip]

Archive with 44 entries (37 files):
- !CAD/
- !CAD/.DS_Store
- __MACOSX/
- __MACOSX/!CAD/
- __MACOSX/!CAD/._.DS_Store
- !CAD/1D/
- !CAD/1D/1D_0_all_in_one.lxf
- __MACOSX/!CAD/1D/
- __MACOSX/!CAD/1D/._1D_0_all_in_one.lxf
- !CAD/1D/1D_1_Pipette.lxf
- __MACOSX/!CAD/1D/._1D_1_Pipette.lxf
- !CAD/1D/1D_2_Back.lxf
- __MACOSX/!CAD/1D/._1D_2_Back.lxf
- !CAD/1D/1D_3_Front.lxf
- __MACOSX/!CAD/1D/._1D_3_Front.lxf
- !CAD/1D/1D_4_Top.lxf
- __MACOSX/!CAD/1D/._1D_4_Top.lxf
- !CAD/1D/1D_5_Trolley.lxf
- __MACOSX/!CAD/1D/._1D_5_Trolley.lxf
- !CAD/1D/1D_6_Brick.lxf
- __MACOSX/!CAD/1D/._1D_6_Brick.lxf
- !CAD/1D/1D_7_Sensor.lxf
- __MACOSX/!CAD/1D/._1D_7_Sensor.lxf
- !CAD/1D/1D_8_Gears_(with_2_Back).lxf
- __MACOSX/!CAD/1D/._1D_8_Gears_(with_2_Back).lxf
- !CAD/1D/1D_Part_list.xlsx
- __MACOSX/!CAD/1D/._1D_Part_list.xlsx
- __MACOSX/!CAD/._1D
- !CAD/2D/
- !CAD/2D/2D_1_Syringe.lxf
- __MACOSX/!CAD/2D/
- __MACOSX/!CAD/2D/._2D_1_Syringe.lxf
- !CAD/2D/2D_2_Lift.lxf
- __MACOSX/!CAD/2D/._2D_2_Lift.lxf
- !CAD/2D/2D_3_Cap.lxf
- __MACOSX/!CAD/2D/._2D_3_Cap.lxf
- !CAD/2D/2D_4_Frame.lxf
- __MACOSX/!CAD/2D/._2D_4_Frame.lxf
- !CAD/2D/2D_5_Cart.lxf
- __MACOSX/!CAD/2D/._2D_5_Cart.lxf
- !CAD/2D/2D_Part_list.xlsx
- __MACOSX/!CAD/2D/._2D_Part_list.xlsx
- __MACOSX/!CAD/._2D
- __MACOSX/._!CAD
