# Supplementary material for: Liquid-handling Lego robots and experiments for STEM education and research
Source: PLoS Biol. 2017 Mar 21;15(3):e2001413. doi: 10.1371/journal.pbio.2001413 (PMC5360201; doi:10.1371/journal.pbio.2001413)
Supplement: S1 Data — (ZIP) [file pbio.2001413.s002.zip › !CAD/1D/1D_Part_list.xlsx]

## Sheet: Sheet1
Brick	Name	Picture	Part	Color code	Quantity
4494222	WEDGE-BELT WHEEL Ø24		4185	194 - Medium Stone Grey	4
6028041	TYRE FOR WEDGE-BELT WHEEL		2815	26 - Black	4
6014648	TRACK ELEMENT, 5x1,5		88323	26 - Black	54
4582792	Sprocket, ø40,7		57519	26 - Black	2
6024581	CABLE 250 MM		11145	40 - Transparent, 26 - Black	3
6024583	CABLE 350 MM		11146	40 - Transparent, 26 - Black	2
6024585	CABEL 500 MM		11147	40 - Transparent, 26 - Black	1
6008919	MS, EV3, SENSOR, COLOUR		95650	194 - Medium Stone Grey, 1 - White, 26 - Black, 102 - Medium Blue, 21 - Bright Red	1
6008472	MS, EV3, TOUCH SENSOR		95648	194 - Medium Stone Grey, 1 - White, 315 - Silver Metallic, 21 - Bright Red	2
6008577	SMALL MOTOR		99455	21 - Bright Red, 194 - Medium Stone Grey, 1 - White, 315 - Silver Metallic	1
6057952	MS 2013 ENGINE		95658	21 - Bright Red, 194 - Medium Stone Grey, 1 - White	2
6009996	MS-EV3, P-BRICK		95646	1 - White, 194 - Medium Stone Grey, 40 - Transparent, 199 - Dark Stone Grey, 315 - Silver Metallic	1
4142822	TECHNIC 3M BEAM		32523	26 - Black	1
4153718	TECHNIC 3M BEAM		32523	21 - Bright Red	1
4153707	TECHNIC 3M BEAM		32523	24 - Bright Yellow	2
6007973	TECHNIC 3M BEAM		32523	28 - Dark Green	1
4509376	TECHNIC 3M BEAM		32523	23 - Bright Blue	2
4211651	TECHNIC 5M BEAM		32316	194 - Medium Stone Grey	4
4495930	TECHNIC 7M BEAM		32524	194 - Medium Stone Grey	4
4141270	TECHNIC ANG. BEAM 4X2 90 DEG		32140	21 - Bright Red	5
4211866	TECHNIC 9M BEAM		40490	194 - Medium Stone Grey	6
4552347	T-BEAM 3X3 W/HOLE Ø4.8		60484	26 - Black	1
4611705	TECHNIC 11M BEAM		32525	194 - Medium Stone Grey	4
4522934	TECHNIC 13M BEAM		41239	194 - Medium Stone Grey	6
4542578	TECHNIC 15M BEAM		32278	1 - White	6
4211713	TECHNIC ANG. BEAM 3X5 90 DEG.		32526	194 - Medium Stone Grey	2
4585040	TECHNIC ANG. BEAM 3X5 90 DEG.		32526	1 - White	4
4509912	TECHNIC ANGULAR BEAM 4X4		32348	1 - White	6
4211624	TECHNIC ANGULAR BEAM 3X7		32271	194 - Medium Stone Grey	4
4112282	TECHNIC ANGULAR BEAM 4X6		6629	26 - Black	4
4495412	DOUBLE ANGULAR BEAM 3X7 45°		32009	1 - White	4
4142236	LEVER 1X4, WITHOUT NOTCH		32449	26 - Black	2
4211653	TRIANGLE		2905	194 - Medium Stone Grey	2
6009019	TRIANGEL		99773	194 - Medium Stone Grey	2
4239601	1/2 BUSH		32123	24 - Bright Yellow	8
4142865	2M CROSS AXLE W. GROOVE		32062	21 - Bright Red	5
4121715	CONNECTOR PEG W. FRICTION		2780	26 - Black	59
4211807	CONNECTOR PEG		3673	194 - Medium Stone Grey	9
4211815	CROSS AXLE 3M		4519	194 - Medium Stone Grey	7
4666579	CONNECTOR PEG/CROSS AXLE		6562	5 - Brick Yellow	6
4211622	BUSH FOR CROSS AXLE		6590	194 - Medium Stone Grey	11
4206482	CONN.BUSH W.FRIC./CROSSALE		43093	23 - Bright Blue	17
370526	CROSS AXLE 4M		3705	26 - Black	4
4514553	CONNECTOR PEG W. FRICTION 3M		6558	23 - Bright Blue	27
4514554	3M CONNECTOR PEG		32556	5 - Brick Yellow	3
4513174	CROSS AXLE, EXTENSION, 2M		59443	21 - Bright Red	4
6031821	CROSSAXLE 3M WITH KNOB		6587	138 - Sand Yellow	1
4211639	CROSS AXLE 5M		32073	194 - Medium Stone Grey	5
4211775	CROSS BLOCK 90°		6536	194 - Medium Stone Grey	5
4107085	ANGLE ELEMENT, 0 DEGREES [1]		32013	26 - Black	4
6006140	BEAM 1X2 W/CROSS AND HOLE		60483	26 - Black	2
4526985	TUBE Ø7,84 2M		75535	194 - Medium Stone Grey	4
370626	CROSS AXLE 6M		3706	26 - Black	1
6083620	CROSS AXLE 4M WITH END STOP		87083	199 - Dark Stone Grey	2
4140806	2M FRIC. SNAP W/CROSS HOLE		32054	21 - Bright Red	20
4211805	CROSS AXLE 7M		44294	194 - Medium Stone Grey	3
4121667	DOUBLE CROSS BLOCK		32184	26 - Black	4
370726	CROSS AXLE 8M		3707	26 - Black	3
4107783	ANGLE ELEMENT, 180 DEGREES [2]		32034	26 - Black	1
4210857	CROSS BLOCK 3M		42003	199 - Dark Stone Grey	7
4560175	DOUBLE BUSH 3M Ø4.9		87082	194 - Medium Stone Grey	2
4535768	CROSS AXLE 9M		60485	194 - Medium Stone Grey	2
4140430	TECHNIC CROSS BLOCK 2X1		32291	26 - Black	2
370826	CROSS AXLE 12M		3708	26 - Black	2
4499858	CROSS AXLE 8M WITH END STOP		55013	199 - Dark Stone Grey	2
4538007	CROSS BLOCK 3X2		63869	194 - Medium Stone Grey	4
4225033	BEAM 3 M. W/4 SNAPS		48989	194 - Medium Stone Grey	6
4296059	Angular beam 90degr. w.4 snaps		55615	194 - Medium Stone Grey	4
4539880	BEAM FRAME 5X7 Ø 4.85		64179	194 - Medium Stone Grey	3
4540797	BEAM H. FRAME 5X11 Ø4.85		64178	194 - Medium Stone Grey	1
4565452	CONICAL WHEEL Z12		6589	5 - Brick Yellow	2
6012451	GEAR WHEEL T=8, M=1		10928	199 - Dark Stone Grey	4
4211565	GEAR WHEEL Z24		3648	194 - Medium Stone Grey	1
4255563	DOUBLE CONICAL WHEEL Z36		32498	26 - Black	1
4285634	GEAR WHEEL 40T		3649	194 - Medium Stone Grey	2
4173941	BION. EYE		41669	1 - White	1
Total:					411
