# Supplementary material for: Liquid-handling Lego robots and experiments for STEM education and research
Source: PLoS Biol. 2017 Mar 21;15(3):e2001413. doi: 10.1371/journal.pbio.2001413 (PMC5360201; doi:10.1371/journal.pbio.2001413)
Supplement: S1 Data — (ZIP) [file pbio.2001413.s002.zip › !CAD/2D/2D_Part_list.xlsx]

## Sheet: Sheet1
Brick	Name	Picture	Part	Color code	Quantity
4210935	BRICK 1X2 WITH CROSS HOLE		32064	199 - Dark Stone Grey	1
4211441	TECHNIC BRICK 1X4, Ø4,9		3701	194 - Medium Stone Grey	2
4211442	TECHNIC BRICK 1X8		3702	194 - Medium Stone Grey	9
4211374	TECHNIC BRICK 1X10 Ø4.9		2730	194 - Medium Stone Grey	1
4211860	TECHNIC BRICK 1X12, Ø4,9		3895	194 - Medium Stone Grey	2
4211705	TECHNIC BRICK 1X14, Ø4,9		32018	194 - Medium Stone Grey	2
4211443	TECHNIC BRICK 1X16, Ø4,9		3703	194 - Medium Stone Grey	2
4582792	Sprocket, ø40,7		57519	26 - Black	1
4634091	RIM WIDE 43,2X26 W 6 HOL.Ø 4.8		56908	194 - Medium Stone Grey	4
6035364	TYRE LOW WIDE Ø56 X 28		41897	26 - Black	4
6008919	MS, EV3, SENSOR, COLOUR		95650	194 - Medium Stone Grey, 1 - White, 26 - Black, 102 - Medium Blue, 21 - Bright Red	2
4296929	Push sensor		53793	208 - Light Stone Grey, 199 - Dark Stone Grey, 194 - Medium Stone Grey, 106 - Bright Orange	2
6008577	SMALL MOTOR		99455	21 - Bright Red, 194 - Medium Stone Grey, 1 - White, 315 - Silver Metallic	1
6057952	MS 2013 ENGINE		95658	21 - Bright Red, 194 - Medium Stone Grey, 1 - White	3
6009996	MS-EV3, P-BRICK		95646	1 - White, 194 - Medium Stone Grey, 40 - Transparent, 199 - Dark Stone Grey, 315 - Silver Metallic	1
4210751	TECHNIC 3M BEAM		32523	199 - Dark Stone Grey	1
4211655	TECHNIC 3M BEAM		32523	194 - Medium Stone Grey	6
4153718	TECHNIC 3M BEAM		32523	21 - Bright Red	5
4153707	TECHNIC 3M BEAM		32523	24 - Bright Yellow	1
6007973	TECHNIC 3M BEAM		32523	28 - Dark Green	1
4509376	TECHNIC 3M BEAM		32523	23 - Bright Blue	3
4210686	TECHNIC 5M BEAM		32316	199 - Dark Stone Grey	1
4211651	TECHNIC 5M BEAM		32316	194 - Medium Stone Grey	2
4249021	TECHNIC 5M BEAM		32316	1 - White	1
4495931	TECHNIC 7M BEAM		32524	199 - Dark Stone Grey	1
4495930	TECHNIC 7M BEAM		32524	194 - Medium Stone Grey	2
4297199	TECHNIC 7M BEAM		32524	208 - Light Stone Grey	1
4120017	TECHNIC ANG. BEAM 4X2 90 DEG		32140	26 - Black	4
4211866	TECHNIC 9M BEAM		40490	194 - Medium Stone Grey	11
4297202	TECHNIC 9M BEAM		40490	208 - Light Stone Grey	3
4552347	T-BEAM 3X3 W/HOLE Ø4.8		60484	26 - Black	3
4210755	TECHNIC 11M BEAM		32525	199 - Dark Stone Grey	2
4611705	TECHNIC 11M BEAM		32525	194 - Medium Stone Grey	5
4297200	TECHNIC 11M BEAM		32525	208 - Light Stone Grey	2
4522937	TECHNIC 13M BEAM		41239	199 - Dark Stone Grey	2
4522934	TECHNIC 13M BEAM		41239	194 - Medium Stone Grey	3
4297203	TECHNIC 13M BEAM		41239	208 - Light Stone Grey	1
4542578	TECHNIC 15M BEAM		32278	1 - White	9
4142823	TECHNIC ANG. BEAM 3X5 90 DEG.		32526	26 - Black	5
4211713	TECHNIC ANG. BEAM 3X5 90 DEG.		32526	194 - Medium Stone Grey	2
4585040	TECHNIC ANG. BEAM 3X5 90 DEG.		32526	1 - White	3
4143154	TECHNIC ANG. BEAM 3X5 90 DEG.		32526	21 - Bright Red	2
4158923	TECHNIC ANG. BEAM 3X5 90 DEG.		32526	23 - Bright Blue	1
4234240	DOUBLE ANGULAR BEAM 3X7 45°		32009	194 - Medium Stone Grey	4
4495412	DOUBLE ANGULAR BEAM 3X7 45°		32009	1 - White	1
4211653	TRIANGLE		2905	194 - Medium Stone Grey	2
6009019	TRIANGEL		99773	194 - Medium Stone Grey	2
4211573	1/2 BUSH		32123	194 - Medium Stone Grey	1
4239601	1/2 BUSH		32123	24 - Bright Yellow	2
4142865	2M CROSS AXLE W. GROOVE		32062	21 - Bright Red	4
4121715	CONNECTOR PEG W. FRICTION		2780	26 - Black	229
4211815	CROSS AXLE 3M		4519	194 - Medium Stone Grey	2
4666579	CONNECTOR PEG/CROSS AXLE		6562	5 - Brick Yellow	4
4211622	BUSH FOR CROSS AXLE		6590	194 - Medium Stone Grey	12
4206482	CONN.BUSH W.FRIC./CROSSALE		43093	23 - Bright Blue	22
4514553	CONNECTOR PEG W. FRICTION 3M		6558	23 - Bright Blue	31
4514554	3M CONNECTOR PEG		32556	5 - Brick Yellow	4
4512360	CROSS AXLE, EXTENSION, 2M		59443	194 - Medium Stone Grey	6
4211639	CROSS AXLE 5M		32073	194 - Medium Stone Grey	3
4210851	CROSS BLOCK 90°		6536	199 - Dark Stone Grey	1
6006140	BEAM 1X2 W/CROSS AND HOLE		60483	26 - Black	1
370626	CROSS AXLE 6M		3706	26 - Black	1
4140806	2M FRIC. SNAP W/CROSS HOLE		32054	21 - Bright Red	1
4211805	CROSS AXLE 7M		44294	194 - Medium Stone Grey	3
4121667	DOUBLE CROSS BLOCK		32184	26 - Black	5
370726	CROSS AXLE 8M		3707	26 - Black	2
4210857	CROSS BLOCK 3M		42003	199 - Dark Stone Grey	3
373726	CROSS AXLE 10M		3737	26 - Black	1
370826	CROSS AXLE 12M		3708	26 - Black	6
4499858	CROSS AXLE 8M WITH END STOP		55013	199 - Dark Stone Grey	4
4225033	BEAM 3 M. W/4 SNAPS		48989	194 - Medium Stone Grey	8
4296059	Angular beam 90degr. w.4 snaps		55615	194 - Medium Stone Grey	1
4539880	BEAM FRAME 5X7 Ø 4.85		64179	194 - Medium Stone Grey	20
4540797	BEAM H. FRAME 5X11 Ø4.85		64178	194 - Medium Stone Grey	7
4211432	GEAR WHEEL T=8, M=1		3647	194 - Medium Stone Grey	1
4211450	TOOTHED BAR M=1, Z=10		3743	194 - Medium Stone Grey	40
4177431	DOUBLE CONICAL WHEEL Z12 1M		32270	26 - Black	4
4640536	GEAR WHEEL Z16		94925	194 - Medium Stone Grey	12
4237267	GEAR WHEEL Z16-Ø4.9		6542	199 - Dark Stone Grey	1
4177430	DOUBLE CONICAL WHEEL Z20 1M		32269	26 - Black	2
4540906	RACK 13 M		64781	26 - Black	2
4255563	DOUBLE CONICAL WHEEL Z36		32498	26 - Black	1
Total:
