# Supplementary material for: Liquid-handling Lego robots and experiments for STEM education and research
Source: PLoS Biol. 2017 Mar 21;15(3):e2001413. doi: 10.1371/journal.pbio.2001413 (PMC5360201; doi:10.1371/journal.pbio.2001413)
Supplement: S2 Data — (ZIP) [file pbio.2001413.s003.zip]

Archive with 8 entries (5 files):
- !Software files/
- !Software files/1D.ev3
- __MACOSX/
- __MACOSX/!Software files/
- __MACOSX/!Software files/._1D.ev3
- !Software files/2D.ev3
- __MACOSX/!Software files/._2D.ev3
- __MACOSX/._!Software files
